# Supplementary material for: Decellularization of Human Digits: A Step Towards Off-the-Shelf Composite Allograft Transplantation
Source: Bioengineering (Basel). 2025 Apr 3;12(4):383. doi: 10.3390/bioengineering12040383 (PMC12025325; doi:10.3390/bioengineering12040383)
Supplement: Supplementary file 1 [file bioengineering-12-00383-s001.zip]

Archive with 4 entries (4 files):
- Supplementary Material_highlights.pdf
- __MACOSX/._Supplementary Material_highlights.pdf
- Video S1.mp4
- __MACOSX/._Video 1.mp4
